# Supplementary material for: Boson-peak-like anomaly caused by transverse phonon softening in strain glass
Source: Nat Commun. 2021 Oct 1;12:5755. doi: 10.1038/s41467-021-26029-w (PMC8486772; doi:10.1038/s41467-021-26029-w)
Supplement: Supplementary file 3 — Source Data [file 41467_2021_26029_MOESM3_ESM.zip › Figures-data/Figures-data.xlsx]

## Sheet: Figure 1a
The heat capacity (Cp) of Ti50-xNi50+x alloys
x=0		x=0.6		x=1		x=1.5		x=2		x=2.5		x=4
Tempature (K)	Cp (J/mol*K)	Tempature (K)	Cp (J/mol*K)	Tempature (K)	Cp (J/mol*K)	Tempature (K)	Cp (J/mol*K)	Tempature (K)	Cp (J/mol*K)	Tempature (K)	Cp (J/mol*K)	Tempature (K)	Cp (J/mol*K)
303.037	24.3172	302.996	24.0518	303.117	24.1257	303.239	24.7613	303.102	24.3989	302.902	24.6616	303.036	24.2549
292.858	23.933	300.028	24.0001	293.055	23.9513	293.026	24.6639	292.972	24.1429	292.599	24.2714	292.825	24.0385
282.747	23.7616	297.03	23.9316	282.958	24.106	272.888	24.606	282.861	24.2106	282.559	24.2329	282.745	23.8506
272.652	23.4795	293.946	23.902	272.878	24.1979	260.203	24.6781	272.748	24.2412	272.464	24.3383	272.66	23.8099
262.572	23.2327	290.899	24.0131	262.635	24.5175	247.588	24.8123	262.646	24.2437	262.354	24.2305	262.55	23.6395
252.517	22.946	287.86	24.1717	259.75	24.5832	234.947	24.8435	252.545	24.2477	252.288	24.0616	252.443	23.5148
242.417	22.6803	284.822	24.4595	256.719	24.7264	222.329	24.7719	242.429	24.2177	242.231	23.9313	242.382	23.2935
232.259	22.3896	281.792	24.8002	253.693	24.8719	222.356	24.7717	232.301	24.15	232.125	23.8341	232.276	23.0543
222.224	22.0687	278.785	25.388	250.66	25.0205	217.327	24.6758	222.244	24.109	222.026	23.8121	222.212	22.8037
212.128	21.7561	275.758	26.7559	247.629	25.1493	212.275	24.5571	218.252	24.0111	211.933	23.4645	212.07	22.6085
202.048	21.3819	272.77	26.604	244.59	25.2919	207.234	24.397	215.181	24.0101	201.897	23.1698	202	22.2948
191.943	20.9264	269.735	25.9724	241.553	25.3969	202.191	24.2041	212.144	23.9311	191.806	22.8222	191.889	21.945
181.861	20.4948	266.751	25.2462	238.515	25.4961	197.138	23.9761	209.112	23.8758	181.731	22.3786	181.845	21.4764
171.778	19.9893	263.668	24.7974	235.502	25.5958	192.095	23.716	206.088	23.8225	171.63	21.7298	171.766	20.9903
161.679	19.4556	260.634	24.4503	232.627	25.3614	187.043	23.3945	203.068	23.7169	161.552	21.141	161.664	20.4472
151.575	18.7853	257.643	24.1886	229.406	24.793	182.001	23.0537	200.047	23.6202	151.448	20.3007	151.565	19.7799
141.476	18.0675	254.607	24.0099	226.377	24.3496	176.948	22.7288	197.019	23.5287	141.364	19.4809	141.466	19.0358
131.377	17.2269	242.473	23.3182	223.343	23.985	171.898	22.3557	193.994	23.2763	131.268	18.5843	131.363	18.2248
121.293	16.269	232.369	22.7705	221.619	23.7237	166.845	21.9998	190.963	23.2329	121.17	17.6177	121.263	17.3222
111.199	15.1935	222.263	22.3545	219.449	23.5181	161.79	21.569	187.935	22.9739	111.107	16.5512	111.177	16.2961
101.112	13.7778	212.153	22.0122	217.282	23.3304	156.732	21.137	184.931	22.8109	101.01	15.1285	101.089	14.9194
91.0135	12.339	202.06	21.6094	215.116	23.1484	151.677	20.6843	181.897	22.6377	90.9228	13.7281	90.96	13.5349
80.8896	10.8275	191.988	21.1247	212.945	23.0002	140.348	19.7353	178.873	22.4337	80.8209	12.2676	80.8488	12.1051
70.8111	9.09268	181.895	20.6607	210.773	22.8193	128.967	18.6646	175.843	22.208	70.7399	10.5601	70.7768	10.4401
60.7214	7.07058	171.824	20.1144	208.612	22.6753	117.616	17.4957	172.817	22.0119	60.6617	8.50865	60.6562	8.41107
57.6179	6.44182	161.703	19.5756	206.443	22.5096	106.311	16.1824	169.765	21.7814	57.5363	7.87585	57.5542	7.77074
54.5896	5.82127	151.608	18.902	204.281	22.3902	94.9009	14.4028	166.736	21.5706	54.5011	7.22552	54.5019	7.10272
51.5624	5.20098	141.187	18.1671	202.121	22.2282	83.5123	12.7413	163.704	21.3125	51.4689	6.56398	51.5114	6.48485
48.5349	4.58493	131.108	17.3273	202.119	22.2278	72.1517	10.905	160.678	21.0638	48.4526	5.90368	48.4388	5.81189
45.504	3.9787	121.058	16.3563	189.542	21.5171	60.7956	8.60738	157.631	20.7846	45.41	5.2283	45.4442	5.16455
42.4712	3.41111	110.995	15.2824	176.948	20.7707	60.689	8.58147	154.599	20.5335	42.3794	4.5834	42.3666	4.51967
39.4457	2.86352	100.928	13.8577	164.294	19.9767	57.6667	7.94362	151.569	20.2818	39.3532	3.95451	39.3744	3.9046
36.4227	2.35025	90.8629	12.4559	151.666	19.0718	54.6398	7.29067	141.508	19.4534	36.3343	3.34331	36.3245	3.29149
33.3926	1.87536	80.7654	10.973	140.29	18.2473	51.603	6.62543	131.387	18.5704	33.3105	2.75969	33.3224	2.72244
30.3532	1.46381	70.6986	9.25706	128.944	17.2337	48.5688	5.95191	121.276	17.5941	30.2846	2.2398	30.2575	2.20424
30.306	1.45658	60.6095	7.23163	117.571	16.1207	45.5182	5.27826	111.218	16.5169	30.259	2.23636	30.2827	2.20933
28.8466	1.27468	57.4548	6.58633	106.273	14.8479	42.4836	4.62644	101.115	15.1076	29.7616	2.14581	28.8169	1.97537
27.5246	1.12168	54.4593	5.9729	94.8665	13.1596	39.4429	3.98825	91.0229	13.6983	29.2453	2.0725	27.4863	1.77438
26.2273	0.97964	51.4323	5.34957	83.4934	11.4828	36.4132	3.37053	80.891	12.2408	28.7623	1.98907	26.199	1.58595
25.0125	0.8548	48.3999	4.72634	72.1406	9.66631	33.3742	2.78247	70.799	10.5499	28.2172	1.91745	24.9605	1.41404
23.7775	0.73718	45.3595	4.1125	60.7531	7.41806	30.3538	2.25523	60.6943	8.49479	27.7428	1.84072	23.8064	1.26132
22.7085	0.64461	42.3223	3.53442	60.6654	7.39164	30.3308	2.25129	57.5996	7.84653	27.2367	1.76415	22.6306	1.11824
21.5853	0.55319	39.2854	2.97511	58.4965	6.96143	29.827	2.16805	54.5703	7.1992	26.6774	1.66787	21.6091	1.00082
20.6173	0.48394	36.2653	2.44839	56.2882	6.51395	29.3147	2.08437	51.5357	6.54449	26.2551	1.61573	20.5382	0.89535
19.5922	0.41567	33.2352	1.96006	54.1696	6.066	28.8109	2.00706	48.4972	5.87582	25.7403	1.54265	19.6233	0.79675
18.7044	0.36009	30.1544	1.53416	52.0059	5.61666	28.3006	1.92423	45.4584	5.20626	25.2423	1.46622	18.6602	0.70603
17.8115	0.31072	30.1567	1.54525	49.8296	5.17069	27.8043	1.84449	42.4267	4.56396	24.735	1.39797	17.7942	0.63009
16.9698	0.26498	28.6584	1.35892	47.6721	4.72035	27.3004	1.7653	39.3969	3.93363	24.232	1.33067	16.9464	0.55962
16.152	0.22643	27.3024	1.19569	45.4932	4.27683	26.7614	1.69005	36.3512	3.31748	23.7316	1.26611	16.1533	0.49835
15.4176	0.19532	26.0136	1.04678	43.3111	3.85377	26.3046	1.62203	33.3092	2.73172	23.2259	1.20346	15.3716	0.4419
14.6662	0.1677	24.7818	0.91011	41.1539	3.44424	25.7947	1.54724	30.2996	2.21631	22.7266	1.14032	14.67	0.39462
13.9805	0.14383	23.6073	0.79414	38.9916	3.03491	25.2868	1.47812	30.2849	2.21373	22.2218	1.08039	13.9529	0.3493
13.3161	0.12294	22.4904	0.69148	36.828	2.65143	24.7886	1.40489	28.8602	1.98143	21.7188	1.02418	13.303	0.31086
12.6828	0.10484	21.4097	0.60002	34.6647	2.28039	24.2843	1.33808	27.5163	1.77482	21.2081	0.96199	12.6742	0.27539
12.0842	0.09024	20.4224	0.52509	32.4771	1.93863	23.7792	1.27217	26.2197	1.58406	20.7062	0.91489	12.0707	0.24487
11.5158	0.07756	19.4157	0.4574	30.3225	1.63336	23.2804	1.20978	24.9833	1.41015	20.2048	0.86443	11.5011	0.21721
10.9725	0.06736	18.5506	0.39814	30.3064	1.63004	22.7728	1.14624	23.8082	1.25418	19.693	0.81276	10.96	0.19413
10.4539	0.05796	17.5935	0.34191	29.7863	1.56154	22.2691	1.08555	22.6632	1.11658	19.185	0.76275	10.4427	0.17318
9.96118	0.05058	16.8467	0.29912	29.2928	1.49322	21.7614	1.02668	21.6005	0.99131	18.691	0.71677	9.94855	0.1542
9.49193	0.04424	15.9603	0.2547	28.7561	1.42532	21.2579	0.97075	20.5757	0.88317	18.1764	0.66704	9.47877	0.13692
9.04292	0.03908	15.2916	0.2236	28.2676	1.36111	20.7506	0.91702	19.6089	0.78752	17.668	0.62567	9.03232	0.12221
8.61668	0.0347	14.4903	0.19089	27.7394	1.2985	20.2335	0.86332	18.6808	0.70012	17.1395	0.58083	8.60641	0.10943
8.21038	0.03098	13.8396	0.16676	27.2317	1.23524	19.7258	0.81534	17.8001	0.62218	16.6343	0.5398	8.20023	0.09777
7.82314	0.02784	13.2099	0.14315	26.7312	1.17418	19.2202	0.76559	16.9292	0.55083	16.1346	0.4996	7.81353	0.08754
7.45396	0.02512	12.5421	0.1223	26.2272	1.11578	18.715	0.71728	16.1611	0.49169	15.6254	0.461	7.44504	0.07847
7.10367	0.02277	11.9636	0.10695	25.7113	1.05742	18.2106	0.67158	15.3949	0.4364	15.1228	0.42649	7.09548	0.07035
6.763	0.02081	11.4152	0.09279	25.1956	1.00023	17.6974	0.62524	14.6636	0.38791	14.6241	0.39338	6.75192	0.06343
6.43179	0.01913	10.8639	0.08111	24.6824	0.94446	17.1728	0.58096	13.9604	0.34446	14.1109	0.36048	6.42294	0.0569
6.12692	0.01755	10.3479	0.07108	24.1684	0.89176	16.6805	0.54134	13.2957	0.30528	13.6072	0.33086	6.11829	0.05133
5.83756	0.01651	9.86673	0.06227	23.6559	0.83968	16.1695	0.50178	12.6808	0.27134	13.1051	0.30335	5.82992	0.0468
5.56233	0.01534	9.39581	0.0547	23.1133	0.79419	15.6714	0.46525	12.0652	0.24136	12.5971	0.27487	5.55441	0.04265
5.29914	0.01439	8.95247	0.04852	22.6039	0.74091	15.143	0.4283	11.505	0.21448	12.093	0.2491	5.29153	0.03894
5.0488	0.0135	8.5319	0.0431	22.091	0.69476	14.6563	0.39574	10.9626	0.19176	11.5914	0.22373	5.04251	0.0354
4.80979	0.01267	8.12688	0.03855	21.573	0.65054	14.1443	0.36309	10.4525	0.17158	11.0882	0.20212	4.80412	0.03261
4.58203	0.01204	7.74364	0.03453	21.0465	0.60672	13.6385	0.33219	9.94658	0.15236	10.5817	0.18177	4.57619	0.03004
4.36633	0.01135	7.37877	0.0311	20.5236	0.56646	13.1306	0.30268	9.47895	0.13587	10.0778	0.162	4.36076	0.02777
4.16086	0.01081	7.03071	0.02812	20.0101	0.52902	12.6279	0.27485	9.03203	0.12184	9.57481	0.14173	4.1553	0.02569
3.96237	0.0102	6.66407	0.02546	19.4968	0.49145	12.12	0.24931	8.60989	0.1092	9.07096	0.12637	3.95668	0.02381
3.775	0.00957	6.33549	0.02315	18.9755	0.4548	11.6174	0.22505	8.20254	0.09791	8.56679	0.11128	3.77066	0.02192
3.5958	0.00903	6.03669	0.02119	18.4746	0.42145	11.1106	0.20259	7.81546	0.08787	8.06317	0.09572	3.59208	0.02019
3.42597	0.00852	5.7505	0.01985	17.9387	0.38758	10.6061	0.18215	7.44786	0.07895	7.56184	0.08393	3.42188	0.01886
3.26557	0.00809	5.47906	0.01834	17.4418	0.35666	10.0982	0.16214	7.09732	0.07109	7.05837	0.07115	3.26162	0.01759
3.11125	0.00765	5.22022	0.01714	16.9246	0.32706	9.59424	0.14357	6.75303	0.06417	6.54605	0.06177	3.1079	0.01651
2.96344	0.00726	4.9738	0.01592	16.4159	0.29969	9.08818	0.1267	6.42155	0.05791	6.03199	0.05224	2.96024	0.01545
2.82409	0.00692	4.74014	0.01502	15.8927	0.27277	8.58478	0.11144	6.11758	0.05228	5.52904	0.04347	2.82111	0.01442
2.69225	0.00659	4.51463	0.01423	15.3841	0.2483	8.07747	0.09709	5.82773	0.04782	5.0273	0.0374	2.6892	0.01365
2.56628	0.00625	4.30323	0.01331	14.8758	0.22596	7.57472	0.08432	5.55278	0.04375	4.52401	0.03127	2.56347	0.01281
2.44619	0.00594	4.10156	0.01267	14.3498	0.20325	7.06856	0.07243	5.28994	0.03998	4.0203	0.02507	2.44335	0.01213
2.33186	0.00565	3.90543	0.01194	13.8375	0.18308	6.55651	0.062	5.04078	0.03669	3.51895	0.02097	2.32966	0.01146
2.22327	0.00537	3.72237	0.01112	13.3311	0.16448	6.04133	0.05249	4.80247	0.03378	3.0166	0.01599	2.22147	0.0108
2.11722	0.00507	3.5463	0.01054	12.8007	0.14589	5.53678	0.04466	4.57462	0.03122	2.51917	0.0135	2.11528	0.01016
2.01874	0.00478	3.38011	0.00998	12.295	0.1303	5.03341	0.03751	4.35917	0.02891	2.0212	0.01027	2.0172	0.0095
		3.222	0.00934	11.7863	0.11554	4.52832	0.03143	4.15364	0.02694
		3.071	0.00887	11.2646	0.10198	4.024	0.0261	3.95553	0.02482
		2.9273	0.00831	10.7533	0.09041	3.52119	0.02108	3.76877	0.02298
		2.79097	0.00788	10.241	0.07947	3.01847	0.01693	3.59012	0.02127
		2.66156	0.00752	9.72209	0.06937	2.51941	0.01349	3.42083	0.01981
		2.53862	0.00712	9.21004	0.06053	2.02011	0.01017	3.26015	0.01856
		2.42064	0.00676	8.69773	0.05275			3.1067	0.01745
		2.30904	0.00646	8.18172	0.04571			2.95899	0.01627
		2.20331	0.00614	7.66964	0.03968			2.82006	0.0153
		2.10026	0.00579	7.15656	0.0343			2.68834	0.01443
		2.00339	0.00543	6.63323	0.02961			2.56275	0.01358
				6.10899	0.02539			2.44288	0.01287
				5.59646	0.02219			2.32912	0.01222
				5.084	0.01917			2.22131	0.01148
				4.57042	0.01663			2.11524	0.01085
				4.06044	0.01434			2.01679	0.0101
				3.54606	0.01201
				3.03443	0.00999
				2.52684	0.00815
				2.01973	0.00635

## Sheet: Figure 1b
The heat capacity (Cp) of Zr50Cu40Al10 bulk metallic glass (BMG) and its corresponding crystal
BMG		Corresponding crystal
Tempature (K)	Cp (J/mol*K)	Tempature (K)	Cp (J/mol*K)
100.768	17.0861	100.789	16.7854
90.6941	15.8194	90.6997	15.5658
80.5592	14.4648	80.6113	14.2646
70.5158	12.8068	70.545	12.6301
60.4499	10.6651	60.4759	10.5253
55.3718	9.50197	55.404	9.3659
50.346	8.28552	50.3805	8.158
45.3096	6.98782	45.3319	6.87089
40.2698	5.70001	40.3064	5.55968
35.2454	4.39669	35.2893	4.26951
30.2081	3.19891	30.2383	3.05715
30.192	3.20512	30.208	3.07352
28.5694	2.84522	28.6	2.71232
27.0359	2.51166	27.0652	2.37471
25.5813	2.2155	25.6076	2.06572
24.2044	1.93247	24.2296	1.79705
22.9062	1.69857	22.9308	1.54401
21.673	1.49073	21.6973	1.33446
20.5058	1.30442	20.5312	1.15154
19.3949	1.13834	19.4178	0.98067
18.3503	0.98952	18.3737	0.83436
17.3697	0.85539	17.3878	0.703
16.4285	0.74551	16.455	0.5908
15.5619	0.64167	15.5702	0.49483
14.7136	0.5534	14.7411	0.41373
13.934	0.47856	13.9407	0.34336
13.172	0.409	13.1917	0.28359
12.4665	0.35287	12.4797	0.23461
11.7974	0.30241	11.8078	0.19361
11.1592	0.26124	11.1745	0.16055
10.5621	0.22645	10.5734	0.13415
9.99521	0.19374	10.0043	0.11179
9.45759	0.16669	9.46734	0.09328
8.95055	0.14326	8.95831	0.07876
8.46912	0.12378	8.47748	0.06714
8.01534	0.10703	8.02182	0.05711
7.58607	0.0923	7.5931	0.04883
7.18088	0.07996	7.18584	0.04233
6.79463	0.0695	6.80597	0.03697
6.4211	0.06052	6.43039	0.03199
6.07604	0.05265	6.08532	0.02774
5.7495	0.04717	5.75744	0.02475
5.44083	0.04067	5.44748	0.02216
5.14989	0.03691	5.15604	0.01984
4.87345	0.03235	4.87906	0.01781
4.61185	0.02948	4.6166	0.01625
4.36365	0.02668	4.36904	0.01468
4.13197	0.02389	4.13577	0.01345
3.90641	0.02117	3.91069	0.01218
3.69702	0.01912	3.7009	0.01066
3.49862	0.01738	3.50089	0.0098
3.3111	0.01605	3.31375	0.00883
3.13337	0.01452	3.13527	0.00824
2.96412	0.01319	2.96533	0.00751
2.80493	0.01245	2.80642	0.00695
2.65709	0.01148	2.6579	0.00652
2.51457	0.01063	2.51569	0.00602
2.38055	0.00997	2.3815	0.00563
2.25402	0.00923	2.25413	0.00518
2.13405	0.00866	2.13409	0.00488
2.01724	0.00787	2.01737	0.00446

## Sheet: Figure 1c
Cp/T vs T2 in Ti50-xNi50+x alloys
x=0		x=0.6		x=1		x=1.5		x=2		x=2.5		x=4
T2(K2)	Cp/T (J/mol*K2)	T2(K2)	Cp/T (J/mol*K2)	T2(K2)	Cp/T (J/mol*K2)	T2(K2)	Cp/T (J/mol*K2)	T2(K2)	Cp/T (J/mol*K2)	T2(K2)	Cp/T (J/mol*K2)	T2(K2)	Cp/T (J/mol*K2)
50.4621	3.20604	49.4309	3.999	51.2164	4.79247	49.9645	10.2462	50.372	10.0169	49.8205	10.1771	50.3459	9.91485
45.7382	3.07759	44.4098	3.81995	43.9998	4.46366	42.9879	9.45649	45.6034	9.50255	42.8508	9.37793	45.5884	9.39496
41.3679	2.9748	40.1384	3.65345	37.3197	4.15624	36.4977	8.68777	41.2362	9.01837	36.3849	8.6457	41.2541	8.85904
37.5391	2.86487	36.4417	3.50992	31.3203	3.96474	30.6559	8.06637	37.4248	8.5453	30.5702	7.93535	37.4335	8.38988
34.0771	2.82783	33.0682	3.45193	25.8471	3.77062	25.3352	7.45169	33.9624	8.20481	25.2737	7.39267	33.988	8.02745
30.9395	2.75695	30.0201	3.34703	20.8887	3.63817	20.5057	6.94175	30.8334	7.8786	20.4667	6.8706	30.8515	7.67806
28.0809	2.71511	27.2507	3.28299	16.4872	3.53145	16.1925	6.48708	27.9835	7.55803	16.1628	6.3458	28.0003	7.35826
25.4903	2.67443	24.7387	3.20128	12.5745	3.38658	12.3988	5.98604	25.4095	7.27938	12.383	5.89035	25.4269	7.02072
23.1341	2.63423	22.4689	3.16775	9.20776	3.29161	9.11117	5.60794	23.0637	7.03353	9.09987	5.55411	23.0795	6.78811
20.995	2.62761	20.3819	3.15132	6.38493	3.22506	6.34741	5.35263	20.9272	6.82464	6.34623	5.21957	20.9415	6.56453
19.0648	2.59975	18.5178	3.09266	4.07931	3.14434	4.08085	5.03629	19.0023	6.63277	4.08524	5.00176	19.0162	6.36736
17.3127	2.59721	16.8228	3.08825					17.2527	6.48596			17.2665	6.18347
15.7004	2.57376	15.2524	3.05846					15.6462	6.27411			15.6553	6.01711
14.2506	2.53618	13.856	2.98764					14.2037	6.09715			14.2179	5.81243
12.9298	2.5105	12.5763	2.97305					12.8889	5.92465			12.903	5.62209
11.7373	2.48756	11.4251	2.95386					11.7021	5.78994			11.7092	5.51215
10.664	2.47611	10.3813	2.89835					10.6286	5.69312			10.6381	5.39331
9.6799	2.45848	9.43104	2.88817					9.65156	5.61581			9.65902	5.3114
8.78198	2.45111	8.5691	2.83758					8.7556	5.49781			8.763	5.21991
7.97548	2.45166	7.78953	2.82253					7.95271	5.42569			7.95867	5.11256
7.24819	2.4485	7.08391	2.82728					7.22719	5.36661			7.23177	5.07762
6.5858	2.4341	6.4446	2.80271					6.56771	5.29825			6.57137	4.99728
5.98383	2.42694	5.85947	2.7928					5.96766	5.2682			5.96994	4.96497
5.43755	2.42392	5.33167	2.79558					5.42481	5.24859			5.4273	4.91776
4.94292	2.41508	4.85455	2.78532					4.93421	5.17008			4.93492	4.85965
4.48263	2.39461	4.41107	2.7588					4.47423	5.12759			4.47439	4.80147
								4.06744	5.00589			4.06912	4.70908

## Sheet: Figure 1d
Thermal parameters in Ti50-xNi50+x alloys
x	Electronic specific heat coefficient γ(mJ/mol*K2)	Calorimetric cubic coefficient β (mJ/mol*K4)	Debye temperature ΘD (K)	Peak temperature Tp (K)
0	2.32892	0.01414	516.118	26
0.6	2.6567	0.02378	434.005	23.6
1	3.01961	0.03006	401.392	21.5
1.5	4.60701	0.11273	258.356	8.2
2	4.56816	0.10748	262.496	8.6
2.5	4.51779	0.11323	257.975	8.57
3	4.3007	0.12785	247.741	8.18
4	4.21793	0.11232	258.67	8.6

## Sheet: Figure 2
(Cp-γT)/T3 vs. T of Ti50-xNi50+x alloys
x=0		x=0.6		x=1		x=1.5		x=2		x=2.5		x=4
Tempature (K)	(Cp-γT)/T3 (mJ/mol*K4)	Tempature (K)	(Cp-γT)/T3 (mJ/mol*K4)	Tempature (K)	(Cp-γT)/T3 (mJ/mol*K4)	Tempature (K)	(Cp-γT)/T3 (mJ/mol*K4)	Tempature (K)	(Cp-γT)/T3 (mJ/mol*K4)	Tempature (K)	(Cp-γT)/T3 (mJ/mol*K4)	Tempature (K)	(Cp-γT)/T3 (mJ/mol*K4)
303.037	0.000848465	302.996	0.000835708	303.117	0.000833397	303.239	0.000837913	303.102	0.000826477	302.902	0.000838145	303.036	0.000825664
292.858	0.000925699	300.028	0.000859135	293.055	0.000916496	293.026	0.000926607	292.972	0.000906867	292.599	0.00091612	292.825	0.000908189
282.747	0.00102	297.03	0.000883102	282.958	0.00103	272.888	0.00115	282.861	0.00101	282.559	0.00102	282.745	0.001
272.652	0.00113	293.946	0.000910345	272.878	0.00115	260.203	0.00133	272.748	0.00113	272.464	0.00114	272.66	0.00112
262.572	0.00125	290.899	0.000944095	262.635	0.00131	247.588	0.00156	262.646	0.00127	262.354	0.00128	262.55	0.00124
252.517	0.00139	287.86	0.000981295	259.75	0.00136	234.947	0.00183	252.545	0.00143	252.288	0.00143	252.443	0.0014
242.417	0.00155	284.822	0.00103	256.719	0.00142	222.329	0.00216	242.429	0.00162	242.231	0.00161	242.382	0.00156
232.259	0.00174	281.792	0.00107	253.693	0.00148	222.356	0.00216	232.301	0.00184	232.125	0.00182	232.276	0.00176
222.224	0.00196	278.785	0.00114	250.66	0.00154	217.327	0.00231	222.244	0.0021	222.026	0.00208	222.212	0.00199
212.128	0.00223	275.758	0.00124	247.629	0.00161	212.275	0.00247	218.252	0.00221	211.933	0.00236	212.07	0.00228
202.048	0.00254	272.77	0.00128	244.59	0.00168	207.234	0.00263	215.181	0.00231	201.897	0.0027	202	0.0026
191.943	0.0029	269.735	0.00129	241.553	0.00175	202.191	0.00282	212.144	0.00241	191.806	0.00311	191.889	0.00299
181.861	0.00334	266.751	0.00129	238.515	0.00183	197.138	0.00301	209.112	0.00251	181.731	0.00359	181.845	0.00344
171.778	0.00386	263.668	0.00131	235.502	0.00191	192.095	0.00322	206.088	0.00261	171.63	0.00414	171.766	0.004
161.679	0.00451	260.634	0.00134	232.627	0.00196	187.043	0.00344	203.068	0.00272	161.552	0.00484	161.664	0.00468
151.575	0.00529	257.643	0.00137	229.406	0.002	182.001	0.00368	200.047	0.00284	151.448	0.00565	151.565	0.0055
141.476	0.00626	254.607	0.00141	226.377	0.00204	176.948	0.00396	197.019	0.00296	141.364	0.00667	141.466	0.00651
131.377	0.00746	242.473	0.00159	223.343	0.00209	171.898	0.00425	193.994	0.00307	131.268	0.00795	131.363	0.0078
121.293	0.00896	232.369	0.00177	221.619	0.00212	166.845	0.00457	190.963	0.00321	121.17	0.0096	121.263	0.00943
111.199	0.01086	222.263	0.00198	219.449	0.00216	161.79	0.00492	187.935	0.00333	111.107	0.0117	111.177	0.01152
101.112	0.0131	212.153	0.00225	217.282	0.00221	156.732	0.0053	184.931	0.00347	101.01	0.01424	101.089	0.01403
91.0135	0.01609	202.06	0.00255	215.116	0.00226	151.677	0.00573	181.897	0.00362	90.9228	0.01772	90.96	0.01747
80.8896	0.0201	191.988	0.00291	212.945	0.00232	140.348	0.0069	178.873	0.00378	80.8209	0.02255	80.8488	0.02226
70.8111	0.02514	181.895	0.00335	210.773	0.00237	128.967	0.00842	175.843	0.00394	70.7399	0.02893	70.7768	0.0286
60.7214	0.03095	171.824	0.00388	208.612	0.00243	117.616	0.01042	172.817	0.00411	60.6617	0.03689	60.6562	0.03654
57.6179	0.03298	161.703	0.00453	206.443	0.00249	106.311	0.01306	169.765	0.00429	57.5363	0.03998	57.5542	0.03949
54.5896	0.035	151.608	0.00531	204.281	0.00255	94.9009	0.01634	166.736	0.00449	54.5011	0.04311	54.5019	0.04245
51.5624	0.03706	141.187	0.00632	202.121	0.00262	83.5123	0.02122	163.704	0.00469	51.4689	0.04644	51.5114	0.04586
48.5349	0.03911	131.108	0.00753	202.119	0.00262	72.1517	0.02815	160.678	0.0049	48.4526	0.04998	48.4388	0.04934
45.504	0.0411	121.058	0.00904	189.542	0.00308	60.7956	0.03706	157.631	0.00512	45.41	0.05364	45.4442	0.05299
42.4712	0.04323	110.995	0.01096	176.948	0.00365	60.689	0.03714	154.599	0.00537	42.3794	0.0577	42.3666	0.05708
39.4457	0.04516	100.928	0.01322	164.294	0.00439	57.6667	0.04004	151.569	0.00563	39.3532	0.06197	39.3744	0.06124
36.4227	0.04689	90.8629	0.01628	151.666	0.00534	54.6398	0.04315	141.508	0.00664	36.3343	0.06628	36.3245	0.06548
33.3926	0.04828	80.7654	0.02042	140.29	0.00646	51.603	0.04649	131.387	0.00792	33.3105	0.07059	33.3224	0.06978
30.3532	0.04982	70.6986	0.02566	128.944	0.00786	48.5688	0.05	121.276	0.00955	30.2846	0.07571	30.2575	0.07496
30.306	0.04979	60.6095	0.03176	117.571	0.0097	45.5182	0.05374	111.218	0.01164	30.259	0.07578	30.2827	0.07496
28.8466	0.0503	57.4548	0.03392	106.273	0.0121	42.4836	0.05778	101.115	0.01417	29.7616	0.0763	28.8169	0.07747
27.5246	0.05072	54.4593	0.03608	94.8665	0.01508	39.4429	0.06203	91.0229	0.01761	29.2453	0.07757	27.4863	0.07986
26.2273	0.05091	51.4323	0.03832	83.4934	0.0193	36.4132	0.06634	80.891	0.02243	28.7623	0.07813	26.199	0.08205
25.0125	0.0509	48.3999	0.04055	72.1406	0.02517	33.3742	0.07071	70.799	0.02882	28.2172	0.07967	24.9605	0.08416
23.7775	0.05072	45.3595	0.04277	60.7531	0.03226	30.3538	0.07564	60.6943	0.03675	27.7428	0.08034	23.8064	0.08604
22.7085	0.05053	42.3223	0.04514	60.6654	0.03229	30.3308	0.07567	57.5996	0.03968	27.2367	0.08122	22.6306	0.08825
21.5853	0.05001	39.2854	0.04735	58.4965	0.0339	29.827	0.07653	54.5703	0.04277	26.6774	0.0815	21.6091	0.09015
20.6173	0.04974	36.2653	0.04931	56.2882	0.03557	29.3147	0.07738	51.5357	0.04609	26.2551	0.08272	20.5382	0.09335
19.5922	0.0492	33.2352	0.05099	54.1696	0.03713	28.8109	0.07837	48.4972	0.04957	25.7403	0.08363	19.6233	0.09449
18.7044	0.04837	30.1544	0.05303	52.0059	0.03882	28.3006	0.07914	45.4584	0.05321	25.2423	0.08407	18.6602	0.09655
17.8115	0.04765	30.1567	0.05342	49.8296	0.04058	27.8043	0.07985	42.4267	0.05722	24.735	0.08499	17.7942	0.09851
16.9698	0.04614	28.6584	0.0545	47.6721	0.04224	27.3004	0.08058	39.3969	0.06139	24.232	0.08583	16.9464	0.1003
16.152	0.04481	27.3024	0.05519	45.4932	0.04396	26.7614	0.08175	36.3512	0.06561	23.7316	0.08671	16.1533	0.10207
15.4176	0.0435	26.0136	0.05554	43.3111	0.04582	26.3046	0.08246	33.3092	0.0698	23.2259	0.08768	15.3716	0.10381
14.6662	0.04233	24.7818	0.05547	41.1539	0.04763	25.7947	0.08323	30.2996	0.0747	22.7266	0.0884	14.67	0.1054
13.9805	0.04072	23.6073	0.05559	38.9916	0.04921	25.2868	0.08421	30.2849	0.07472	22.2218	0.08931	13.9529	0.10692
13.3161	0.03893	22.4904	0.05553	36.828	0.05086	24.7886	0.08473	28.8602	0.07694	21.7188	0.09039	13.303	0.10821
12.6828	0.03691	21.4097	0.05535	34.6647	0.05223	24.2843	0.08562	27.5163	0.07916	21.2081	0.0908	12.6742	0.10901
12.0842	0.03519	20.4224	0.05528	32.4771	0.05373	23.7792	0.08647	26.2197	0.08123	20.7062	0.09252	12.0707	0.11028
11.5158	0.03322	19.4157	0.05545	30.3225	0.0553	23.2804	0.08738	24.9833	0.08311	20.2048	0.09373	11.5011	0.11089
10.9725	0.03165	18.5506	0.05465	30.3064	0.05527	22.7728	0.08817	23.8082	0.08488	19.693	0.09477	10.96	0.11234
10.4539	0.02943	17.5935	0.0542	29.7863	0.05569	22.2691	0.08901	22.6632	0.08703	19.185	0.09574	10.4427	0.11339
9.96118	0.02771	16.8467	0.0532	29.2928	0.05589	21.7614	0.0899	21.6005	0.08857	18.691	0.09684	9.94855	0.11398
9.49193	0.02588	15.9603	0.05222	28.7561	0.05629	21.2579	0.09086	20.5757	0.0906	18.1764	0.0974	9.47877	0.11382
9.04292	0.02437	15.2916	0.05117	28.2676	0.05648	20.7506	0.09193	19.6089	0.09257	17.668	0.09897	9.03232	0.11415
8.61668	0.02287	14.4903	0.05009	27.7394	0.05691	20.2335	0.09297	18.6808	0.09431	17.1395	0.09998	8.60641	0.11472
8.21038	0.02142	13.8396	0.04904	27.2317	0.0571	19.7258	0.09439	17.8001	0.0959	16.6343	0.10095	8.20023	0.11458
7.82314	0.02009	13.2099	0.04688	26.7312	0.05725	19.2202	0.09536	16.9292	0.09759	16.1346	0.10159	7.81353	0.11443
7.45396	0.01873	12.5421	0.0451	26.2272	0.05746	18.715	0.09627	16.1611	0.099	15.6254	0.10233	7.44504	0.11405
7.10367	0.01738	11.9636	0.0439	25.7113	0.05764	18.2106	0.09731	15.3949	0.10033	15.1228	0.10356	7.09548	0.11315
6.763	0.01637	11.4152	0.042	25.1956	0.05778	17.6974	0.09809	14.6636	0.10179	14.6241	0.10465	6.75192	0.11356
6.43179	0.01561	10.8639	0.04075	24.6824	0.05785	17.1728	0.09909	13.9604	0.10316	14.1109	0.10561	6.42294	0.1125
6.12692	0.01428	10.3479	0.03934	24.1684	0.058	16.6805	0.10008	13.2957	0.10404	13.6072	0.10692	6.11829	0.11145
5.83756	0.01464	9.86673	0.03754	23.6559	0.05803	16.1695	0.10107	12.6808	0.10466	13.1051	0.10847	5.82992	0.11208
5.56233	0.01383	9.39581	0.03586	23.1133	0.05842	15.6714	0.10212	12.0652	0.10604	12.5971	0.10903	5.55441	0.11215
5.29914	0.01375	8.95247	0.03448	22.6039	0.05824	15.143	0.10325	11.505	0.10633	12.093	0.10996	5.29153	0.11215
5.0488	0.01355	8.5319	0.0329	22.091	0.05826	14.6563	0.10425	10.9626	0.10754	11.5914	0.11003	5.04251	0.11023
4.80979	0.01319	8.12688	0.0316	21.573	0.05831	14.1443	0.10528	10.4525	0.10844	11.0882	0.11151	4.80412	0.11136
4.58203	0.01422	7.74364	0.03007	21.0465	0.05826	13.6385	0.10617	9.94658	0.10865	10.5817	0.11306	4.57619	0.11205
4.36633	0.0142	7.37877	0.02862	20.5236	0.05836	13.1306	0.10698	9.47895	0.1087	10.0778	0.11379	4.36076	0.11303
4.16086	0.01549	7.03071	0.02716	20.0101	0.05849	12.6279	0.1076	9.03203	0.10937	9.57481	0.11218	4.1553	0.11383
3.96237	0.01559	6.66407	0.0262	19.4968	0.05837	12.12	0.10867	8.60989	0.10947	9.07096	0.1144	3.95668	0.11492
3.775	0.01454	6.33549	0.02484	18.9755	0.05818	11.6174	0.1094	8.20254	0.10951	8.56679	0.11544	3.77066	0.11214
3.5958	0.01404	6.03669	0.02342	18.4746	0.05799	11.1106	0.11039	7.81546	0.10928	8.06317	0.11458	3.59208	0.10882
3.42597	0.01351	5.7505	0.02405	17.9387	0.05776	10.6061	0.11172	7.44786	0.10875	7.56184	0.11329	3.42188	0.11052
3.26557	0.0138	5.47906	0.023	17.4418	0.05729	10.0982	0.11228	7.09732	0.10817	7.05837	0.11359	3.26162	0.11048
3.11125	0.01338	5.22022	0.02299	16.9246	0.05692	9.59424	0.11252	6.75303	0.10821	6.54605	0.11342	3.1079	0.1132
2.96344	0.0139	4.9738	0.02202	16.4159	0.05654	9.08818	0.11301	6.42155	0.10792	6.03199	0.11345	2.96024	0.11433
2.82409	0.01538	4.74014	0.02275	15.8927	0.056	8.58478	0.11362	6.11758	0.10627	5.52904	0.11179	2.82111	0.1124
2.69225	0.01649	4.51463	0.02428	15.3841	0.05544	8.07747	0.11362	5.82773	0.10708	5.0273	0.11374	2.6892	0.11887
2.56628	0.01596	4.30323	0.02355	14.8758	0.055	7.57472	0.11371	5.55278	0.10737	4.52401	0.11495	2.56347	0.11859
		4.10156	0.02566	14.3498	0.05412	7.06856	0.11286	5.28994	0.10685	4.0203	0.11309
		3.90543	0.02635	13.8375	0.05333	6.55651	0.11281	5.04078	0.10671	3.51895	0.11083
		3.72237	0.0239	13.3311	0.05243	6.04133	0.11181	4.80247	0.1069	3.0166	0.11386
		3.5463	0.02517	12.8007	0.05112	5.53678	0.11285	4.57462	0.10783	2.51917	0.11055
		3.38011	0.02603	12.295	0.05013	5.03341	0.11228	4.35917	0.10866
		3.222	0.0233	11.7863	0.04883	4.52832	0.11386	4.15364	0.11117
		3.071	0.02456	11.2646	0.04755	4.024	0.11611	3.95553	0.10904
		2.9273	0.02113	10.7533	0.0466	3.52119	0.11122	3.76877	0.10766
		2.79097	0.02131	10.241	0.0452	3.01847	0.10986	3.59012	0.10526
		2.66156	0.02411	9.72209	0.04354	2.51941	0.11747	3.42083	0.10442
		2.53862	0.02269	9.21004	0.04188			3.26015	0.10586
				8.69773	0.04025			3.1067	0.10856
				8.18172	0.03836			2.95899	0.1062
				7.66964	0.03662			2.82006	0.10785
				7.15656	0.03462			2.68834	0.1105
				6.63323	0.03282			2.56275	0.11119
				6.10899	0.03046
				5.59646	0.03018
				5.084	0.02906
				4.57042	0.02962
				4.06044	0.03105
				3.54606	0.02919
				3.03443	0.02955
				2.52684	0.03219

## Sheet: Figure 3a
Vibrational density of states (VDOS) g(ω) as a function of frequency ω in a strain glass model system (Zr100-xNix)
	x=0	x=1	x=2	x=3.5	x=4.5	x=5
frequency (THz)	g(ω) (THz-1)	g(ω) (THz-1)	g(ω) (THz-1)	g(ω) (THz-1)	g(ω) (THz-1)	g(ω) (THz-1)
0	6.87288e-05	9.59119e-05	0.000123239	0.000185807	0.000419819	0.000560893
0.03	0.000104591	0.000139077	0.000176997	0.0002758	0.000648137	0.000859536
0.06	0.000153634	0.000194974	0.000242625	0.000388524	0.000948435	0.00125
0.09	0.000218232	0.000266868	0.000321332	0.000523821	0.00132	0.00172
0.12	0.000300706	0.000359356	0.000416494	0.000681843	0.00177	0.00229
0.15	0.000403863	0.000477674	0.000533969	0.00086372	0.00229	0.00293
0.18	0.000531283	0.000625762	0.000680716	0.00107	0.00288	0.00365
0.21	0.000686617	0.000803991	0.00086214	0.00131	0.00353	0.00445
0.24	0.000872015	0.00101	0.00108	0.00157	0.00425	0.00532
0.27	0.00109	0.00123	0.00133	0.00185	0.00506	0.00626
0.3	0.00133	0.00147	0.00161	0.00216	0.00594	0.00728
0.33	0.00159	0.00173	0.00192	0.0025	0.00692	0.00835
0.36	0.00188	0.002	0.00225	0.00286	0.00797	0.0095
0.39	0.00218	0.00229	0.0026	0.00325	0.00909	0.01073
0.42	0.00251	0.0026	0.00298	0.00368	0.01025	0.01205
0.45	0.00287	0.00293	0.00338	0.00414	0.01145	0.01349
0.48	0.00326	0.00328	0.00379	0.00464	0.01272	0.01505
0.51	0.00366	0.00366	0.00421	0.00516	0.01408	0.01676
0.54	0.00409	0.00407	0.00466	0.00573	0.01555	0.01862
0.57	0.00453	0.00452	0.00513	0.00634	0.01715	0.02063
0.6	0.00499	0.00501	0.00564	0.00701	0.01891	0.02282
0.63	0.00547	0.00553	0.0062	0.00773	0.02085	0.02521
0.66	0.00597	0.00608	0.0068	0.00851	0.02298	0.02784
0.69	0.00649	0.00664	0.00743	0.00933	0.02535	0.03074
0.72	0.00702	0.0072	0.00809	0.01019	0.02797	0.03392
0.75	0.00758	0.00777	0.00877	0.01109	0.03088	0.03739
0.78	0.00816	0.00838	0.00948	0.012	0.03408	0.04113
0.81	0.0088	0.00905	0.01022	0.01294	0.03754	0.04513
0.84	0.00949	0.00979	0.01099	0.01389	0.04123	0.04939
0.87	0.01023	0.0106	0.0118	0.01485	0.04513	0.05392
0.9	0.01103	0.01147	0.01264	0.01582	0.04922	0.05874
0.93	0.01185	0.01238	0.01352	0.0168	0.05352	0.0639
0.96	0.01267	0.01331	0.01444	0.0178	0.05809	0.06939
0.99	0.01348	0.01426	0.01542	0.01882	0.06296	0.07522
1.02	0.01428	0.01522	0.01645	0.01988	0.06815	0.08134
1.05	0.01507	0.01618	0.01753	0.02098	0.07366	0.08773
1.08	0.01586	0.01716	0.01865	0.02213	0.07948	0.09441
1.11	0.01666	0.01814	0.01979	0.02335	0.08559	0.10145
1.14	0.0175	0.01914	0.02093	0.02465	0.09204	0.10896
1.17	0.01841	0.02017	0.02209	0.02607	0.0989	0.11708
1.2	0.01939	0.02123	0.02328	0.02761	0.10623	0.12592
1.23	0.02048	0.02235	0.02454	0.02928	0.11415	0.13556
1.26	0.02167	0.02353	0.02586	0.03105	0.12275	0.14603
1.29	0.02296	0.02477	0.02724	0.03291	0.13215	0.15736
1.32	0.0243	0.02608	0.02869	0.03484	0.14248	0.16951
1.35	0.02569	0.02745	0.0302	0.03682	0.15388	0.18241
1.38	0.02709	0.02889	0.03179	0.03887	0.16642	0.19588
1.41	0.02849	0.03041	0.03347	0.04102	0.1801	0.20961
1.44	0.02992	0.03199	0.03528	0.04333	0.19472	0.22313
1.47	0.03138	0.03362	0.03724	0.04581	0.20993	0.23584
1.5	0.0329	0.03527	0.03937	0.04847	0.22517	0.24712
1.53	0.03449	0.03693	0.04166	0.05129	0.23974	0.25649
1.56	0.03615	0.0386	0.0441	0.05422	0.25293	0.26374
1.59	0.03789	0.0403	0.04665	0.05727	0.26414	0.2689
1.62	0.03968	0.04205	0.04929	0.06045	0.27293	0.27217
1.65	0.04154	0.0439	0.052	0.06383	0.27914	0.27369
1.68	0.04346	0.04587	0.0548	0.06748	0.28276	0.27346
1.71	0.04543	0.04801	0.0577	0.07149	0.28387	0.27135
1.74	0.04747	0.05036	0.06074	0.0759	0.28255	0.26722
1.77	0.0496	0.05294	0.06398	0.08072	0.27887	0.26117
1.8	0.05182	0.05578	0.06745	0.08591	0.27304	0.25357
1.83	0.05417	0.05888	0.0712	0.09141	0.26544	0.24506
1.86	0.05667	0.06224	0.07524	0.09709	0.25667	0.23635
1.89	0.05934	0.06584	0.07962	0.10287	0.24745	0.22806
1.92	0.06222	0.06966	0.08438	0.10869	0.23846	0.22062
1.95	0.06533	0.07369	0.08959	0.11456	0.23021	0.21424
1.98	0.06851	0.07796	0.0953	0.12056	0.22296	0.20894
2.01	0.07182	0.08251	0.10153	0.12679	0.21678	0.20463
2.04	0.07544	0.08741	0.1083	0.13332	0.21158	0.20111
2.07	0.07943	0.09276	0.11561	0.14021	0.20725	0.19821
2.1	0.08388	0.09868	0.12345	0.14751	0.20362	0.19577
2.13	0.08889	0.10527	0.13182	0.15527	0.20058	0.19366
2.16	0.0946	0.11266	0.14073	0.16362	0.19802	0.19181
2.19	0.10115	0.12096	0.15018	0.17266	0.19587	0.19017
2.22	0.10867	0.13026	0.16014	0.18254	0.19411	0.18873
2.25	0.11723	0.14059	0.17056	0.19332	0.19276	0.18755
2.28	0.12683	0.15187	0.18142	0.20504	0.19183	0.18675
2.31	0.13745	0.16397	0.19269	0.21765	0.19134	0.18648
2.34	0.14904	0.17667	0.20443	0.23109	0.19134	0.18688
2.37	0.16148	0.18977	0.21669	0.24526	0.19182	0.18801
2.4	0.17463	0.20311	0.22956	0.26004	0.19279	0.18982
2.43	0.18822	0.21661	0.24305	0.27531	0.19425	0.19223
2.46	0.20197	0.23024	0.25717	0.29099	0.19623	0.19516
2.49	0.21558	0.24402	0.27189	0.30702	0.1988	0.19861
2.52	0.22893	0.258	0.28718	0.32348	0.20204	0.20267
2.55	0.24203	0.27221	0.30309	0.34055	0.20607	0.20749
2.58	0.25505	0.28666	0.31968	0.35847	0.21098	0.21317
2.61	0.26825	0.30144	0.33704	0.3775	0.2168	0.21972
2.64	0.28187	0.31668	0.35519	0.39777	0.22346	0.22698
2.67	0.29611	0.33258	0.37401	0.41916	0.23074	0.2346
2.7	0.31115	0.34932	0.3932	0.44121	0.23822	0.24205
2.73	0.32709	0.36693	0.41235	0.46308	0.24532	0.24878
2.76	0.34394	0.38521	0.43093	0.48347	0.25147	0.25432
2.79	0.36153	0.4038	0.44847	0.50081	0.25618	0.25839
2.82	0.37954	0.42219	0.46446	0.5135	0.25922	0.2609
2.85	0.39748	0.43993	0.47828	0.5203	0.26061	0.26195
2.88	0.41484	0.45655	0.48916	0.52071	0.26063	0.26173
2.91	0.43117	0.4715	0.49617	0.51517	0.25962	0.26052
2.94	0.44611	0.48399	0.49858	0.5049	0.25796	0.25861
2.97	0.45925	0.49304	0.49609	0.49161	0.25594	0.2563
3	0.47005	0.4977	0.48907	0.47703	0.25377	0.25386
3.03	0.47777	0.49737	0.47853	0.46254	0.25159	0.25143
3.06	0.48167	0.49207	0.46584	0.44903	0.24948	0.2491
3.09	0.48118	0.48255	0.45239	0.43691	0.24748	0.24683
3.12	0.47621	0.47007	0.43929	0.42628	0.24562	0.24458
3.15	0.46721	0.45608	0.42716	0.41712	0.24387	0.24233
3.18	0.45514	0.44193	0.41618	0.40935	0.24216	0.2401
3.21	0.44129	0.42854	0.40629	0.40281	0.24042	0.23795
3.24	0.42701	0.41639	0.39741	0.39729	0.23863	0.236
3.27	0.41345	0.40557	0.38956	0.39253	0.23686	0.23438
3.3	0.40131	0.39596	0.3828	0.38832	0.23528	0.2332
3.33	0.39086	0.38743	0.37713	0.38458	0.23407	0.23253
3.36	0.38194	0.37992	0.37239	0.38129	0.23336	0.23234
3.39	0.37423	0.37339	0.36825	0.37843	0.23312	0.2325
3.42	0.3674	0.36774	0.36433	0.37593	0.23326	0.23283
3.45	0.36121	0.36271	0.36037	0.37364	0.23359	0.23321
3.48	0.35554	0.35799	0.35632	0.37135	0.23394	0.23353
3.51	0.35029	0.35327	0.35231	0.36883	0.23421	0.23377
3.54	0.34537	0.34841	0.3485	0.36591	0.23432	0.23392
3.57	0.34068	0.3434	0.34499	0.36251	0.23425	0.23393
3.6	0.33608	0.33837	0.34172	0.3586	0.23402	0.23373
3.63	0.33147	0.33343	0.33851	0.35425	0.23363	0.23323
3.66	0.32676	0.32859	0.3351	0.34958	0.23309	0.23239
3.69	0.32189	0.32384	0.33129	0.34475	0.23239	0.23127
3.72	0.31683	0.31908	0.32697	0.34008	0.23155	0.23001
3.75	0.31154	0.31425	0.32217	0.33606	0.23063	0.22879
3.78	0.306	0.30933	0.31702	0.33346	0.22978	0.22781
3.81	0.30022	0.30436	0.31177	0.33328	0.22917	0.22719
3.84	0.29422	0.2994	0.30677	0.33666	0.22889	0.22693
3.87	0.28807	0.2946	0.30244	0.34459	0.22894	0.22695
3.9	0.28191	0.29014	0.29926	0.35749	0.22923	0.22709
3.93	0.27587	0.28623	0.29778	0.37488	0.2296	0.22723
3.96	0.27012	0.28309	0.29867	0.39533	0.22993	0.22731
3.99	0.26481	0.28089	0.30279	0.41675	0.23016	0.22737
4.02	0.26011	0.27985	0.31103	0.43698	0.23025	0.2275
4.05	0.25625	0.28034	0.32415	0.45439	0.23023	0.22784
4.08	0.25345	0.28299	0.34235	0.46823	0.2302	0.22856
4.11	0.25199	0.28865	0.36497	0.47856	0.23034	0.22987
4.14	0.25217	0.29829	0.39041	0.4859	0.23094	0.23208
4.17	0.25432	0.31265	0.41632	0.49067	0.23238	0.23565
4.2	0.25882	0.33184	0.44013	0.49277	0.23509	0.24118
4.23	0.2661	0.35514	0.45966	0.49144	0.23959	0.24943
4.26	0.27658	0.38089	0.47356	0.48538	0.24648	0.26125
4.29	0.29062	0.4068	0.48144	0.47314	0.25657	0.27753
4.32	0.30835	0.43041	0.48363	0.45352	0.27081	0.29908
4.35	0.32948	0.44961	0.48079	0.42595	0.29027	0.32643
4.38	0.35319	0.46304	0.47346	0.39069	0.31578	0.35961
4.41	0.37807	0.4702	0.46187	0.3489	0.34759	0.39774
4.44	0.4023	0.4713	0.44605	0.30249	0.38491	0.43868
4.47	0.42393	0.46688	0.42592	0.25383	0.42554	0.47894
4.5	0.44127	0.45755	0.40164	0.20547	0.46591	0.51398
4.53	0.45313	0.44382	0.37361	0.15984	0.50149	0.53901
4.56	0.45898	0.42607	0.34254	0.11899	0.52763	0.5501
4.59	0.45887	0.40476	0.30933	0.08438	0.54056	0.54525
4.62	0.45326	0.38047	0.27493	0.05674	0.53832	0.52486
4.65	0.4428	0.35397	0.24031	0.03603	0.52118	0.4916
4.68	0.42821	0.32608	0.20632	0.02152	0.49148	0.44959
4.71	0.41012	0.2976	0.1737	0.01206	0.45293	0.40326
4.74	0.38914	0.2691	0.14308	0.00632	0.4096	0.3564
4.77	0.36583	0.24098	0.11499	0.0031	0.36502	0.31156
4.8	0.34073	0.21345	0.08991	0.00142	0.32166	0.26998
4.83	0.31443	0.18669	0.06818	0.000604509	0.28081	0.2319
4.86	0.28749	0.16087	0.05001	0.000240361	0.24286	0.197
4.89	0.26048	0.13628	0.03542	8.89434e-05	0.20774	0.16489
4.92	0.2339	0.11323	0.02417	3.05656e-05	0.17526	0.13538
4.95	0.20821	0.0921	0.01587	9.72589e-06	0.14533	0.10852
4.98	0.18373	0.07321	0.01	2.85472e-06	0.11803	0.08455
5.01	0.16072	0.05682	0.00604	7.69569e-07	0.09353	0.06374
5.04	0.1393	0.04303	0.00347	1.89659e-07	0.07205	0.04628
5.07	0.11954	0.03179	0.0019	4.25348e-08	0.05371	0.03221
5.1	0.10145	0.0229	0.00098289	8.64332e-09	0.03857	0.02137
5.13	0.08505	0.01609	0.000478607	1.58519e-09	0.02655	0.01344
5.16	0.07034	0.01101	0.00021843	2.61493e-10	0.01741	0.00797
5.19	0.05732	0.00732	9.30335e-05	3.86848e-11	0.01083	0.00443
5.22	0.046	0.00473	3.68244e-05	5.11972e-12	0.00636	0.00229
5.25	0.03633	0.00296	1.34893e-05	6.04886e-13	0.00351	0.0011
5.28	0.02823	0.00179	4.55373e-06	6.36902e-14	0.00182	0.000492314
5.31	0.02158	0.00105	1.41067e-06	5.96782e-15	0.000887843	0.00020279
5.34	0.01622	0.000605129	3.99314e-07	4.97108e-16	0.000406276	7.70954e-05
5.37	0.01199	0.000343163	1.02854e-07	3.81503e-17	0.000175152	2.70513e-05
5.4	0.00872	0.000195147	2.4011e-08	2.30711e-17	7.13312e-05	8.76769e-06
5.43	0.00625	0.000112431	5.06122e-09	2.70578e-16	2.74798e-05	2.62812e-06
5.46	0.00442	6.53783e-05	9.60016e-10	3.12912e-15	1.00003e-05	7.2922e-07
5.49	0.0031	3.76276e-05	1.63395e-10	3.20128e-14	3.42131e-06	1.87273e-07
5.52	0.00216	2.08573e-05	2.515e-11	2.89701e-13	1.09192e-06	4.44395e-08
5.55	0.00149	1.08547e-05	5.58127e-12	2.32017e-12	3.22099e-07	9.71524e-09
5.58	0.00103	5.20284e-06	1.59e-11	1.64553e-11	8.70191e-08	1.97532e-09
5.61	0.00070208	2.2674e-06	9.65855e-11	1.03433e-10	2.1457e-08	5.50533e-10
5.64	0.000475504	8.91441e-07	5.33099e-10	5.76787e-10	5.40792e-09	1.1813e-09
5.67	0.000318244	3.16534e-07	2.61099e-09	2.85718e-09	4.53353e-09	5.74757e-09
5.7	0.000211158	1.09817e-07	1.13583e-08	1.25931e-08	1.69389e-08	2.61451e-08
5.73	0.000140477	6.94442e-08	4.39645e-08	4.94868e-08	6.98012e-08	1.06318e-07
5.76	9.51804e-05	1.48652e-07	1.51758e-07	1.73832e-07	2.59406e-07	3.86799e-07
5.79	6.62274e-05	4.31371e-07	4.68494e-07	5.47556e-07	8.63875e-07	1.26239e-06
5.82	4.69882e-05	1.16663e-06	1.29808e-06	1.55257e-06	2.58483e-06	3.70853e-06
5.85	3.36782e-05	2.84372e-06	3.24203e-06	3.98066e-06	6.9752e-06	9.84671e-06
5.88	2.50529e-05	6.26599e-06	7.33609e-06	9.27604e-06	1.70545e-05	2.3745e-05
5.91	2.14763e-05	1.2569e-05	1.51273e-05	1.97557e-05	3.79894e-05	5.22938e-05
5.94	2.39643e-05	2.31517e-05	2.86063e-05	3.86785e-05	7.75781e-05	0.000105813
5.97	3.36688e-05	3.95448e-05	4.99424e-05	7.00235e-05	0.000146218	0.000197946
6	5.18317e-05	6.32893e-05	8.1062e-05	0.000117914	0.000256127	0.000344461

## Sheet: Figure 3b
reduced VDOS g(ω)/ω2 vs. ω in a strain glass model system (Zr100-xNix)
	x=0	x=1	x=2	x=3.5	x=4.5	x=5
frequency (THz)	g(ω)/ω2 (THz-3)	g(ω)/ω2 (THz-3)	g(ω)/ω2 (THz-3)	g(ω)/ω2 (THz-3)	g(ω)/ω2 (THz-3)	g(ω)/ω2 (THz-3)
0.51	0.01409	0.01406	0.0162	0.01985	0.05412	0.06445
0.54	0.01402	0.01394	0.01597	0.01965	0.05331	0.06385
0.57	0.01395	0.0139	0.01579	0.01952	0.05279	0.0635
0.6	0.01386	0.01391	0.01568	0.01946	0.05254	0.06338
0.63	0.01379	0.01395	0.01563	0.01948	0.05253	0.06351
0.66	0.01371	0.01396	0.01561	0.01953	0.05276	0.06391
0.69	0.01363	0.01394	0.01561	0.0196	0.05324	0.06456
0.72	0.01355	0.01388	0.0156	0.01966	0.05396	0.06544
0.75	0.01347	0.01381	0.01559	0.01971	0.0549	0.06648
0.78	0.01342	0.01378	0.01558	0.01973	0.05601	0.06761
0.81	0.01341	0.0138	0.01557	0.01972	0.05721	0.06879
0.84	0.01345	0.01388	0.01558	0.01969	0.05844	0.07
0.87	0.01352	0.01401	0.01559	0.01962	0.05962	0.07123
0.9	0.01361	0.01416	0.0156	0.01953	0.06076	0.07252
0.93	0.0137	0.01432	0.01563	0.01943	0.06188	0.07388
0.96	0.01375	0.01445	0.01567	0.01931	0.06303	0.07529
0.99	0.01376	0.01455	0.01573	0.0192	0.06424	0.07674
1.02	0.01373	0.01462	0.01581	0.01911	0.06551	0.07818
1.05	0.01367	0.01468	0.0159	0.01903	0.06682	0.07957
1.08	0.0136	0.01471	0.01599	0.01897	0.06814	0.08094
1.11	0.01352	0.01472	0.01606	0.01895	0.06947	0.08234
1.14	0.01347	0.01473	0.0161	0.01897	0.07083	0.08384
1.17	0.01345	0.01473	0.01614	0.01905	0.07224	0.08553
1.2	0.01347	0.01474	0.01617	0.01918	0.07377	0.08745
1.23	0.01354	0.01477	0.01622	0.01935	0.07545	0.0896
1.26	0.01365	0.01482	0.01629	0.01956	0.07732	0.09198
1.29	0.01379	0.01489	0.01637	0.01978	0.07941	0.09456
1.32	0.01395	0.01497	0.01647	0.01999	0.08177	0.09729
1.35	0.0141	0.01506	0.01657	0.0202	0.08443	0.10009
1.38	0.01422	0.01517	0.01669	0.02041	0.08739	0.10286
1.41	0.01433	0.01529	0.01683	0.02063	0.09059	0.10543
1.44	0.01443	0.01543	0.01701	0.0209	0.09391	0.10761
1.47	0.01452	0.01556	0.01723	0.0212	0.09715	0.10914
1.5	0.01462	0.01568	0.0175	0.02154	0.10007	0.10983
1.53	0.01473	0.01578	0.0178	0.02191	0.10241	0.10957
1.56	0.01486	0.01586	0.01812	0.02228	0.10393	0.10838
1.59	0.01499	0.01594	0.01845	0.02265	0.10448	0.10637
1.62	0.01512	0.01602	0.01878	0.02303	0.104	0.10371
1.65	0.01526	0.01612	0.0191	0.02344	0.10253	0.10053
1.68	0.0154	0.01625	0.01942	0.02391	0.10018	0.09689
1.71	0.01554	0.01642	0.01973	0.02445	0.09708	0.0928
1.74	0.01568	0.01663	0.02006	0.02507	0.09332	0.08826
1.77	0.01583	0.0169	0.02042	0.02576	0.08901	0.08336
1.8	0.01599	0.01721	0.02082	0.02652	0.08427	0.07826
1.83	0.01618	0.01758	0.02126	0.02729	0.07926	0.07318
1.86	0.01638	0.01799	0.02175	0.02806	0.07419	0.06832
1.89	0.01661	0.01843	0.02229	0.0288	0.06927	0.06384
1.92	0.01688	0.0189	0.02289	0.02948	0.06469	0.05985
1.95	0.01718	0.01938	0.02356	0.03013	0.06054	0.05634
1.98	0.01747	0.01989	0.02431	0.03075	0.05687	0.0533
2.01	0.01778	0.02042	0.02513	0.03138	0.05366	0.05065
2.04	0.01813	0.021	0.02602	0.03204	0.05084	0.04833
2.07	0.01854	0.02165	0.02698	0.03272	0.04837	0.04626
2.1	0.01902	0.02238	0.02799	0.03345	0.04617	0.04439
2.13	0.01959	0.0232	0.02905	0.03422	0.04421	0.04269
2.16	0.02028	0.02415	0.03016	0.03507	0.04244	0.04111
2.19	0.02109	0.02522	0.03131	0.036	0.04084	0.03965
2.22	0.02205	0.02643	0.03249	0.03704	0.03939	0.03829
2.25	0.02316	0.02777	0.03369	0.03819	0.03808	0.03705
2.28	0.0244	0.02921	0.0349	0.03944	0.0369	0.03592
2.31	0.02576	0.03073	0.03611	0.04079	0.03586	0.03495
2.34	0.02722	0.03226	0.03733	0.0422	0.03494	0.03413
2.37	0.02875	0.03379	0.03858	0.04366	0.03415	0.03347
2.4	0.03032	0.03526	0.03985	0.04515	0.03347	0.03296
2.43	0.03188	0.03668	0.04116	0.04662	0.0329	0.03255
2.46	0.03337	0.03805	0.0425	0.04808	0.03243	0.03225
2.49	0.03477	0.03936	0.04385	0.04952	0.03206	0.03203
2.52	0.03605	0.04063	0.04522	0.05094	0.03182	0.03191
2.55	0.03722	0.04186	0.04661	0.05237	0.03169	0.03191
2.58	0.03832	0.04307	0.04803	0.05385	0.0317	0.03202
2.61	0.03938	0.04425	0.04948	0.05542	0.03183	0.03225
2.64	0.04044	0.04544	0.05096	0.05707	0.03206	0.03257
2.67	0.04154	0.04665	0.05246	0.0588	0.03237	0.03291
2.7	0.04268	0.04792	0.05394	0.06052	0.03268	0.0332
2.73	0.04389	0.04923	0.05533	0.06213	0.03292	0.03338
2.76	0.04515	0.05057	0.05657	0.06347	0.03301	0.03339
2.79	0.04645	0.05187	0.05761	0.06434	0.03291	0.03319
2.82	0.04773	0.05309	0.0584	0.06457	0.0326	0.03281
2.85	0.04894	0.05416	0.05888	0.06406	0.03209	0.03225
2.88	0.05001	0.05504	0.05897	0.06278	0.03142	0.03155
2.91	0.05092	0.05568	0.05859	0.06084	0.03066	0.03076
2.94	0.05161	0.05599	0.05768	0.05841	0.02984	0.02992
2.97	0.05206	0.05589	0.05624	0.05573	0.02902	0.02906
3	0.05223	0.0553	0.05434	0.053	0.0282	0.02821
3.03	0.05204	0.05417	0.05212	0.05038	0.0274	0.02739
3.06	0.05144	0.05255	0.04975	0.04795	0.02664	0.0266
3.09	0.0504	0.05054	0.04738	0.04576	0.02592	0.02585
3.12	0.04892	0.04829	0.04513	0.04379	0.02523	0.02513
3.15	0.04709	0.04596	0.04305	0.04204	0.02458	0.02442
3.18	0.04501	0.0437	0.04116	0.04048	0.02395	0.02374
3.21	0.04283	0.04159	0.03943	0.03909	0.02333	0.02309
3.24	0.04068	0.03966	0.03786	0.03785	0.02273	0.02248
3.27	0.03867	0.03793	0.03643	0.03671	0.02215	0.02192
3.3	0.03685	0.03636	0.03515	0.03566	0.02161	0.02141
3.33	0.03525	0.03494	0.03401	0.03468	0.02111	0.02097
3.36	0.03383	0.03365	0.03299	0.03377	0.02067	0.02058
3.39	0.03256	0.03249	0.03204	0.03293	0.02029	0.02023
3.42	0.03141	0.03144	0.03115	0.03214	0.01994	0.01991
3.45	0.03035	0.03047	0.03028	0.03139	0.01963	0.01959
3.48	0.02936	0.02956	0.02942	0.03066	0.01932	0.01928
3.51	0.02843	0.02867	0.0286	0.02994	0.01901	0.01898
3.54	0.02756	0.0278	0.02781	0.0292	0.0187	0.01867
3.57	0.02673	0.02694	0.02707	0.02844	0.01838	0.01835
3.6	0.02593	0.02611	0.02637	0.02767	0.01806	0.01803
3.63	0.02516	0.0253	0.02569	0.02688	0.01773	0.0177
3.66	0.02439	0.02453	0.02502	0.0261	0.0174	0.01735
3.69	0.02364	0.02378	0.02433	0.02532	0.01707	0.01699
3.72	0.02289	0.02306	0.02363	0.02458	0.01673	0.01662
3.75	0.02215	0.02235	0.02291	0.0239	0.0164	0.01627
3.78	0.02142	0.02165	0.02219	0.02334	0.01608	0.01594
3.81	0.02068	0.02097	0.02148	0.02296	0.01579	0.01565
3.84	0.01995	0.0203	0.0208	0.02283	0.01552	0.01539
3.87	0.01923	0.01967	0.02019	0.02301	0.01529	0.01515
3.9	0.01853	0.01908	0.01968	0.0235	0.01507	0.01493
3.93	0.01786	0.01853	0.01928	0.02427	0.01487	0.01471
3.96	0.01723	0.01805	0.01905	0.02521	0.01466	0.0145
3.99	0.01663	0.01764	0.01902	0.02618	0.01446	0.01428
4.02	0.0161	0.01732	0.01925	0.02704	0.01425	0.01408
4.05	0.01562	0.01709	0.01976	0.0277	0.01404	0.01389
4.08	0.01523	0.017	0.02057	0.02813	0.01383	0.01373
4.11	0.01492	0.01709	0.02161	0.02833	0.01364	0.01361
4.14	0.01471	0.0174	0.02278	0.02835	0.01347	0.01354
4.17	0.01463	0.01798	0.02394	0.02822	0.01336	0.01355
4.2	0.01467	0.01881	0.02495	0.02793	0.01333	0.01367
4.23	0.01487	0.01985	0.02569	0.02747	0.01339	0.01394
4.26	0.01524	0.02099	0.02609	0.02675	0.01358	0.0144
4.29	0.01579	0.0221	0.02616	0.02571	0.01394	0.01508
4.32	0.01652	0.02306	0.02591	0.0243	0.01451	0.01603
4.35	0.01741	0.02376	0.02541	0.02251	0.01534	0.01725
4.38	0.01841	0.02414	0.02468	0.02036	0.01646	0.01875
4.41	0.01944	0.02418	0.02375	0.01794	0.01787	0.02045
4.44	0.02041	0.02391	0.02263	0.01534	0.01952	0.02225
4.47	0.02122	0.02337	0.02132	0.0127	0.0213	0.02397
4.5	0.02179	0.0226	0.01983	0.01015	0.02301	0.02538
4.53	0.02208	0.02163	0.01821	0.00779	0.02444	0.02627
4.56	0.02207	0.02049	0.01647	0.00572	0.02537	0.02646
4.59	0.02178	0.01921	0.01468	0.00401	0.02566	0.02588
4.62	0.02124	0.01783	0.01288	0.00266	0.02522	0.02459
4.65	0.02048	0.01637	0.01111	0.00167	0.0241	0.02274
4.68	0.01955	0.01489	0.00942	0.000982614	0.02244	0.02053
4.71	0.01849	0.01341	0.00783	0.000543533	0.02042	0.01818
4.74	0.01732	0.01198	0.00637	0.000281396	0.01823	0.01586
4.77	0.01608	0.01059	0.00505	0.000136146	0.01604	0.01369
4.8	0.01479	0.00926	0.0039	6.14961e-05	0.01396	0.01172
4.83	0.01348	0.008	0.00292	2.59125e-05	0.01204	0.00994
4.86	0.01217	0.00681	0.00212	1.01763e-05	0.01028	0.00834
4.89	0.01089	0.0057	0.00148	3.7196e-06	0.00869	0.0069
4.92	0.00966	0.00468	0.000998546	1.26271e-06	0.00724	0.00559
4.95	0.0085	0.00376	0.000647656	3.96935e-07	0.00593	0.00443
4.98	0.00741	0.00295	0.000403312	1.15108e-07	0.00476	0.00341
5.01	0.0064	0.00226	0.000240469	3.066e-08	0.00373	0.00254
5.04	0.00548	0.00169	0.000136789	7.46642e-09	0.00284	0.00182
5.07	0.00465	0.00124	7.39275e-05	1.65474e-09	0.00209	0.00125
5.1	0.0039	0.0008806	3.77889e-05	3.32308e-10	0.00148	0.000821619
5.13	0.00323	0.000611371	1.81863e-05	6.02347e-11	0.00101	0.000510653
5.16	0.00264	0.000413429	8.20376e-06	9.82111e-12	0.000654002	0.000299152
5.19	0.00213	0.000271884	3.45386e-06	1.43617e-12	0.000402141	0.000164292
5.22	0.00169	0.000173557	1.35143e-06	1.87891e-13	0.000233457	8.41734e-05
5.25	0.00132	0.000107361	4.89408e-07	2.1946e-14	0.00012752	4.00649e-05
5.28	0.00101	6.43183e-05	1.63343e-07	2.28457e-15	6.54051e-05	1.76593e-05
5.31	0.000765294	3.73878e-05	5.00307e-08	2.11654e-16	3.14881e-05	7.19213e-06
5.34	0.000568741	2.1221e-05	1.40034e-08	1.74328e-17	1.42475e-05	2.70362e-06
5.37	0.000415693	1.19001e-05	3.56675e-09	1.32297e-18	6.07388e-06	9.38079e-07
5.4	0.000299003	6.69228e-06	8.23422e-10	7.9119e-19	2.4462e-06	3.00675e-07
5.43	0.000211945	3.81317e-06	1.71655e-10	9.17683e-18	9.31996e-07	8.91344e-08
5.46	0.000148362	2.19305e-06	3.22028e-11	1.04963e-16	3.3545e-07	2.44609e-08
5.49	0.000102824	1.24842e-06	5.42118e-12	1.06213e-15	1.13514e-07	6.21342e-09
5.52	7.07414e-05	6.8451e-07	8.25391e-13	9.50762e-15	3.58354e-08	1.45845e-09
5.55	4.84104e-05	3.52397e-07	1.81195e-13	7.53241e-14	1.04569e-08	3.15404e-10
5.58	3.29691e-05	1.67098e-07	5.10656e-13	5.28491e-13	2.79477e-09	6.34409e-11
5.61	2.2308e-05	7.20448e-08	3.06892e-12	3.2865e-12	6.81778e-10	1.74927e-11
5.64	1.49484e-05	2.80243e-08	1.67591e-11	1.81325e-11	1.70009e-10	3.71366e-11
5.67	9.89906e-06	9.84587e-09	8.12155e-11	8.88733e-11	1.41017e-10	1.7878e-10
5.7	6.49917e-06	3.38002e-09	3.49594e-10	3.87599e-10	5.21357e-10	8.04712e-10
5.73	4.27854e-06	2.11508e-09	1.33904e-09	1.50723e-09	2.12595e-09	3.23815e-09
5.76	2.86882e-06	4.48049e-09	4.57411e-09	5.23944e-09	7.81871e-09	1.16584e-08
5.79	1.97552e-06	1.28675e-08	1.39748e-08	1.63332e-08	2.57688e-08	3.76562e-08
5.82	1.38721e-06	3.44419e-08	3.83226e-08	4.58358e-08	7.63108e-08	1.09485e-07
5.85	9.84095e-07	8.3095e-08	9.47339e-08	1.16317e-07	2.03819e-07	2.87726e-07
5.88	7.24608e-07	1.81232e-07	2.12183e-07	2.68292e-07	4.9327e-07	6.8678e-07
5.91	6.14872e-07	3.59854e-07	4.33098e-07	5.6561e-07	1.08765e-06	1.49718e-06
5.94	6.79191e-07	6.5616e-07	8.10753e-07	1.09622e-06	2.1987e-06	2.99893e-06
5.97	9.44668e-07	1.10953e-06	1.40127e-06	1.9647e-06	4.10253e-06	5.5539e-06
6	1.43977e-06	1.75804e-06	2.25172e-06	3.27539e-06	7.11464e-06	9.56836e-06

## Sheet: Figure 3c
Cp/T3 vs. T calculated by the VDOS for Zr100-xNix
	x=0	x=1	x=2	x=3.5	x=4.5	x=5
Temperature (K)	Cp/T3 (mJ/mol*K4)	Cp/T3 (mJ/mol*K4)	Cp/T3 (mJ/mol*K4)	Cp/T3 (mJ/mol*K4)	Cp/T3 (mJ/mol*K4)	Cp/T3 (mJ/mol*K4)
5	0.08564	0.09125	0.1025	0.13504	0.37445	0.45519
6	0.08379	0.08839	0.09915	0.1279	0.36513	0.44061
7	0.08287	0.08714	0.09762	0.12414	0.36707	0.43943
8	0.08273	0.08708	0.09752	0.12273	0.37475	0.44431
9	0.08338	0.08808	0.09875	0.12326	0.38407	0.45031
10	0.08491	0.09013	0.10128	0.12551	0.39224	0.45447
11	0.08736	0.09324	0.10505	0.12926	0.39769	0.45536
12	0.0907	0.09734	0.10989	0.13422	0.39978	0.45258
13	0.09483	0.10227	0.11558	0.14006	0.39849	0.44638
14	0.09956	0.1078	0.12181	0.14641	0.39419	0.43731
15	0.10468	0.11367	0.12828	0.15293	0.38738	0.42601
16	0.10996	0.11963	0.13471	0.1593	0.37863	0.41312
17	0.11518	0.12544	0.14083	0.16525	0.36844	0.39917
18	0.12016	0.13089	0.14646	0.17059	0.35725	0.38462
19	0.12475	0.13584	0.15145	0.17517	0.34545	0.36981
20	0.12883	0.14018	0.1557	0.17891	0.33331	0.35502
21	0.13234	0.14384	0.15915	0.18176	0.32107	0.34043
22	0.13523	0.14678	0.1618	0.18373	0.30888	0.32619
23	0.1375	0.14901	0.16365	0.18485	0.29688	0.31237
24	0.13914	0.15054	0.16475	0.18515	0.28514	0.29903
25	0.14018	0.15141	0.16513	0.18471	0.27373	0.28621
26	0.14066	0.15165	0.16486	0.1836	0.26268	0.27392
27	0.14061	0.15133	0.16399	0.18188	0.25202	0.26216
28	0.14009	0.15049	0.1626	0.17963	0.24176	0.25093
29	0.13914	0.1492	0.16075	0.17693	0.23189	0.2402
30	0.13781	0.14751	0.1585	0.17385	0.22243	0.22997
40	0.11277	0.11879	0.12498	0.13346	0.14738	0.15051
50	0.08414	0.08757	0.09091	0.09542	0.09947	0.10093
60	0.06138	0.06333	0.06515	0.06759	0.06878	0.06952
70	0.04497	0.0461	0.04713	0.0485	0.04883	0.04923
80	0.03341	0.03409	0.0347	0.03551	0.03557	0.0358
90	0.02526	0.02569	0.02606	0.02655	0.02653	0.02667
100	0.01945	0.01972	0.01996	0.02027	0.02023	0.02032
150	0.00659	0.00664	0.00667	0.00672	0.00671	0.00672
200	0.00292	0.00293	0.00294	0.00295	0.00295	0.00295
250	0.00153	0.00153	0.00154	0.00154	0.00154	0.00154
300	0.000896087	0.000898266	0.00089957	0.000901261	0.000900531	0.000900994

## Sheet: Figure 4a
VDOS of nanodomains, parent phase matrix as well as the entirety for a strain glass model alloy (Zr-4.5%Ni)
	matrix	nanodomains	entirety
frequency (THz)	g(ω) (THz-1)	g(ω) (THz-1)	g(ω) (THz-1)
0	1.54879e-05	1.09253e-05	0.000419819
0.03	1.83694e-05	1.03617e-05	0.000648137
0.06	2.12781e-05	8.87458e-06	0.000948435
0.09	2.41765e-05	7.21915e-06	0.00132
0.12	2.67673e-05	6.29793e-06	0.00177
0.15	2.86845e-05	6.84386e-06	0.00229
0.18	2.98282e-05	9.15498e-06	0.00288
0.21	3.04731e-05	1.29132e-05	0.00353
0.24	3.10155e-05	1.71596e-05	0.00425
0.27	3.16383e-05	2.05485e-05	0.00506
0.3	3.22543e-05	2.18934e-05	0.00594
0.33	3.27409e-05	2.07652e-05	0.00692
0.36	3.31384e-05	1.77648e-05	0.00797
0.39	3.35862e-05	1.42713e-05	0.00909
0.42	3.41292e-05	1.1814e-05	0.01025
0.45	3.46695e-05	1.14221e-05	0.01145
0.48	3.51113e-05	1.32335e-05	0.01272
0.51	3.5506e-05	1.64618e-05	0.01408
0.54	3.60428e-05	1.97129e-05	0.01555
0.57	3.69353e-05	2.15706e-05	0.01715
0.6	3.83656e-05	2.12411e-05	0.01891
0.63	4.06474e-05	1.89401e-05	0.02085
0.66	4.48257e-05	1.57903e-05	0.02298
0.69	5.40491e-05	1.32797e-05	0.02535
0.72	7.60149e-05	1.25719e-05	0.02797
0.75	0.000126449	1.39953e-05	0.03088
0.78	0.000232966	1.69076e-05	0.03408
0.81	0.000437941	1.99832e-05	0.03754
0.84	0.000798495	2.18315e-05	0.04123
0.87	0.00138	2.1686e-05	0.04513
0.9	0.00226	1.98014e-05	0.04922
0.93	0.00348	1.73071e-05	0.05352
0.96	0.00509	1.55843e-05	0.05809
0.99	0.00709	1.55283e-05	0.06296
1.02	0.00944	1.71135e-05	0.06815
1.05	0.01211	1.94789e-05	0.07366
1.08	0.01502	2.14596e-05	0.07948
1.11	0.01808	2.22483e-05	0.08559
1.14	0.02123	2.18071e-05	0.09204
1.17	0.0244	2.07909e-05	0.0989
1.2	0.02757	2.00556e-05	0.10623
1.23	0.03074	2.00919e-05	0.11415
1.26	0.03396	2.07696e-05	0.12275
1.29	0.03727	2.15383e-05	0.13215
1.32	0.04073	2.18924e-05	0.14248
1.35	0.0444	2.1738e-05	0.15388
1.38	0.04829	2.14128e-05	0.16642
1.41	0.0524	2.13913e-05	0.1801
1.44	0.05673	2.19296e-05	0.19472
1.47	0.06131	2.29132e-05	0.20993
1.5	0.06617	2.39912e-05	0.22517
1.53	0.07139	2.48583e-05	0.23974
1.56	0.07704	2.54469e-05	0.25293
1.59	0.08322	2.58926e-05	0.26414
1.62	0.09004	2.63454e-05	0.27293
1.65	0.09768	2.68126e-05	0.27914
1.68	0.10635	2.71677e-05	0.28276
1.71	0.11637	2.73015e-05	0.28387
1.74	0.1281	2.72655e-05	0.28255
1.77	0.14197	2.72659e-05	0.27887
1.8	0.15846	2.74994e-05	0.27304
1.83	0.17804	2.79875e-05	0.26544
1.86	0.20114	2.85849e-05	0.25667
1.89	0.22803	2.91709e-05	0.24745
1.92	0.25853	2.98178e-05	0.23846
1.95	0.29171	3.07325e-05	0.23021
1.98	0.32567	3.19933e-05	0.22296
2.01	0.3576	3.33294e-05	0.21678
2.04	0.38431	3.41789e-05	0.21158
2.07	0.40303	3.40248e-05	0.20725
2.1	0.41217	3.27939e-05	0.20362
2.13	0.4117	3.10496e-05	0.20058
2.16	0.40302	2.9824e-05	0.19802
2.19	0.38841	3.01419e-05	0.19587
2.22	0.37041	3.24891e-05	0.19411
2.25	0.35131	3.65464e-05	0.19276
2.28	0.33282	4.13606e-05	0.19183
2.31	0.31598	4.58433e-05	0.19134
2.34	0.30122	4.93137e-05	0.19134
2.37	0.28849	5.19407e-05	0.19182
2.4	0.27752	5.53931e-05	0.19279
2.43	0.268	6.4594e-05	0.19425
2.46	0.25978	9.20332e-05	0.19623
2.49	0.25289	0.000166426	0.1988
2.52	0.24751	0.000347254	0.20204
2.55	0.24389	0.000745232	0.20607
2.58	0.24223	0.00155	0.21098
2.61	0.24254	0.00303	0.2168
2.64	0.24466	0.00557	0.22346
2.67	0.24834	0.00966	0.23074
2.7	0.25323	0.01582	0.23822
2.73	0.25897	0.02467	0.24532
2.76	0.26515	0.03686	0.25147
2.79	0.27131	0.05315	0.25618
2.82	0.27701	0.07445	0.25922
2.85	0.28186	0.10193	0.26061
2.88	0.28564	0.13697	0.26063
2.91	0.28833	0.18099	0.25962
2.94	0.29004	0.23503	0.25796
2.97	0.29097	0.29917	0.25594
3	0.29133	0.37185	0.25377
3.03	0.29127	0.44969	0.25159
3.06	0.29086	0.52776	0.24948
3.09	0.29009	0.6007	0.24748
3.12	0.28887	0.66398	0.24562
3.15	0.28714	0.71481	0.24387
3.18	0.28486	0.75236	0.24216
3.21	0.28208	0.77704	0.24042
3.24	0.27894	0.78983	0.23863
3.27	0.27564	0.79189	0.23686
3.3	0.2725	0.78497	0.23528
3.33	0.26985	0.77192	0.23407
3.36	0.26802	0.75656	0.23336
3.39	0.26726	0.74274	0.23312
3.42	0.26762	0.7329	0.23326
3.45	0.26894	0.72707	0.23359
3.48	0.27087	0.72306	0.23394
3.51	0.2729	0.71779	0.23421
3.54	0.27453	0.70901	0.23432
3.57	0.27532	0.69647	0.23425
3.6	0.27502	0.68203	0.23402
3.63	0.27357	0.66849	0.23363
3.66	0.27114	0.65809	0.23309
3.69	0.26803	0.65132	0.23239
3.72	0.26468	0.64673	0.23155
3.75	0.26154	0.64183	0.23063
3.78	0.25902	0.63443	0.22978
3.81	0.25742	0.62388	0.22917
3.84	0.25691	0.61136	0.22889
3.87	0.25749	0.59948	0.22894
3.9	0.25901	0.59118	0.22923
3.93	0.26121	0.58884	0.2296
3.96	0.26373	0.59348	0.22993
3.99	0.26625	0.60466	0.23016
4.02	0.26853	0.62062	0.23025
4.05	0.27052	0.63874	0.23023
4.08	0.27241	0.65621	0.2302
4.11	0.27464	0.67057	0.23034
4.14	0.27792	0.68004	0.23094
4.17	0.28304	0.68342	0.23238
4.2	0.29081	0.67972	0.23509
4.23	0.30183	0.66774	0.23959
4.26	0.31645	0.64596	0.24648
4.29	0.33461	0.61291	0.25657
4.32	0.35592	0.56789	0.27081
4.35	0.37963	0.51161	0.29027
4.38	0.40464	0.44647	0.31578
4.41	0.42957	0.37629	0.34759
4.44	0.45279	0.30559	0.38491
4.47	0.4725	0.23878	0.42554
4.5	0.48684	0.17933	0.46591
4.53	0.49411	0.1294	0.50149
4.56	0.49293	0.08971	0.52763
4.59	0.48254	0.05976	0.54056
4.62	0.46299	0.03826	0.53832
4.65	0.43521	0.02355	0.52118
4.68	0.40092	0.01393	0.49148
4.71	0.36231	0.00791	0.45293
4.74	0.32168	0.00431	0.4096
4.77	0.28112	0.00224	0.36502
4.8	0.24224	0.00111	0.32166
4.83	0.20617	0.000525053	0.28081
4.86	0.17349	0.000234216	0.24286
4.89	0.14439	9.84422e-05	0.20774
4.92	0.11879	3.88383e-05	0.17526
4.95	0.09643	1.43342e-05	0.14533
4.98	0.07706	4.93366e-06	0.11803
5.01	0.06043	1.57872e-06	0.09353
5.04	0.04638	4.68074e-07	0.07205
5.07	0.03474	1.28081e-07	0.05371
5.1	0.02533	3.21987e-08	0.03857
5.13	0.01796	7.39957e-09	0.02655
5.16	0.01235	1.54648e-09	0.01741
5.19	0.00823	2.92472e-10	0.01083
5.22	0.00531	4.98243e-11	0.00636
5.25	0.00331	7.6153e-12	0.00351
5.28	0.00201	1.0408e-12	0.00182
5.31	0.00118	1.2685e-13	0.000887843
5.34	0.000670735	1.37565e-14	0.000406276
5.37	0.000370884	1.32592e-15	0.000175152
5.4	0.000198253	1.24883e-16	7.13312e-05
5.43	0.000101791	1.5972e-16	2.74798e-05
5.46	4.97864e-05	1.73036e-15	1.00003e-05
5.49	2.29961e-05	1.74702e-14	3.42131e-06
5.52	9.95167e-06	1.5571e-13	1.09192e-06
5.55	4.00839e-06	1.22475e-12	3.22099e-07
5.58	1.49478e-06	8.50147e-12	8.70191e-08
5.61	5.13878e-07	5.20778e-11	2.1457e-08
5.64	1.6246e-07	2.8153e-10	5.40792e-09
5.67	4.81646e-08	1.3431e-09	4.53353e-09
5.7	1.79724e-08	5.65468e-09	1.69389e-08
5.73	2.39659e-08	2.10097e-08	6.98012e-08
5.76	6.96262e-08	6.88881e-08	2.59406e-07
5.79	2.00021e-07	1.99334e-07	8.63875e-07
5.82	5.11726e-07	5.09019e-07	2.58483e-06
5.85	1.15841e-06	1.14709e-06	6.9752e-06
5.88	2.3233e-06	2.28128e-06	1.70545e-05
5.91	4.14162e-06	4.00384e-06	3.79894e-05
5.94	6.60034e-06	6.20167e-06	7.75781e-05
5.97	9.49664e-06	8.4786e-06	0.000146218
6	1.25294e-05	1.02352e-05	0.000256127

## Sheet: Figure 4b
Phonon spectra of this strain glass alloy at 40 K
	frequency (THz)	frequency (THz)	frequency (THz)	frequency (THz)	frequency (THz)	frequency (THz)
0	-1.50029	-0.40177	-2.30206e-08	1.92757	3.33227	4.43284
0.09623	0.37145	0.43369	1.20636	4.46805	4.55923	4.63577
0.19245	0.89054	0.92604	2.32518	4.03041	4.47728	4.60287
0.28868	1.3758	1.46627	3.17854	3.24851	4.3099	4.47421
0.3849	1.82839	1.91911	2.33167	3.79305	4.3703	4.45825
0.48113	1.50976	2.42757	2.45196	4.25326	4.33817	4.43421
0.57735	1.50293	2.83647	2.9197	4.30291	4.41834	4.52108
0.67358	2.63711	3.32206	3.43678	4.28688	4.3738	4.51276
0.7698	3.43714	3.7514	3.80868	4.14951	4.23764	4.37459
0.86603	3.82462	3.93282	3.97095	4.05201	4.09858	4.24757
0.86603	3.82462	3.93282	3.97095	4.05201	4.09858	4.24757
0.95815	3.50521	3.62952	3.87705	4.05263	4.28946	4.37015
1.05028	2.86893	3.17806	3.60249	3.84501	4.48352	4.6022
1.14241	2.15574	2.5647	3.23223	3.70587	4.69986	4.83204
1.23454	1.54641	1.94615	2.88771	3.5094	4.69498	4.83016
1.32667	1.41756	1.86413	2.63193	3.34046	4.63446	4.88037
1.4188	1.10001	2.06022	2.40005	3.35087	4.45532	4.90075
1.51092	1.2144	2.22261	2.34036	3.69204	4.29506	4.75443
1.60305	1.66385	2.09562	2.34757	4.055	4.11985	4.61937
1.69518	1.68507	2.13626	2.17864	4.17962	4.37388	4.4468
1.69518	1.68507	2.13626	2.17864	4.17962	4.37388	4.4468
1.74329	1.88959	1.94167	2.24712	3.88815	4.36905	4.47064
1.79141	1.66803	1.70427	2.82343	3.50219	4.37001	4.44283
1.83952	1.34965	1.42492	3.19164	3.23452	4.44141	4.46058
1.88763	1.11882	1.16766	2.79339	3.65958	4.44326	4.47522
1.93574	0.85845	0.91031	2.31534	3.96288	4.5253	4.59289
1.98386	0.57358	0.64777	1.76424	4.32459	4.55469	4.65011
2.03197	0.40186	0.42395	1.21062	4.48833	4.62714	4.65431
2.08008	0.15439	0.23095	0.59517	4.61447	4.65618	4.73422
2.12819	-1.50029	-0.40177	-2.30206e-08	1.92757	3.33227	4.43284
2.12819	-1.50029	-0.40177	-2.30206e-08	1.92757	3.33227	4.43284
2.18375	0.06718	0.3336	0.3866	3.79064	4.61293	4.79297
2.23931	0.12972	0.72454	0.809	3.79484	4.54354	4.66678
2.29486	0.18247	1.10315	1.16506	3.75005	4.45091	4.63189
2.35042	0.23716	1.48895	1.55845	3.71289	4.32151	4.38234
2.40597	0.28558	1.82672	1.9307	3.65552	4.10783	4.21792
2.46153	0.32677	2.18552	2.21829	3.65	3.93445	3.9817
2.51708	0.34507	2.50098	2.61023	3.65217	3.67807	3.73584
2.57264	0.3691	2.78636	2.91065	3.39814	3.44192	3.66263
2.62819	0.35957	3.06325	3.13781	3.21082	3.25505	3.74934

[truncated: 10 more sheets: Figure 5a, Figure 5b, Figure 5c, Figure 5d, Figure 5e, Figure 5f, Figure 6a, Figure 6b, Figure 6c, Figure 6d]
